# Supplementary material for: Both Maternal High-Fat and Post-Weaning High-Carbohydrate Diets Increase Rates of Spontaneous Hepatocellular Carcinoma in Aged-Mouse Offspring
Source: Nutrients. 2024 Aug 22;16(16):2805. doi: 10.3390/nu16162805 (PMC11357072; doi:10.3390/nu16162805)
Supplement: Supplementary file 1 [file nutrients-16-02805-s001.zip]

Archive with 1 entries (1 files):
- nutrients-3166483-supplementary.pdf
